# Supplementary material for: Comprehensive molecular analysis of immortalization hallmarks in thyroid cancer reveals new prognostic markers
Source: Clin Transl Med. 2022 Aug 18;12(8):e1001. doi: 10.1002/ctm2.1001 (PMC9386325; doi:10.1002/ctm2.1001)
Supplement: Supplementary file 2 — Supporting Information [file CTM2-12-e1001-s002.xlsx]

## Sheet: SupplTable1
Supplementary Table 1: Clinicopathological features, TERT-related molecular data and telomere lengths of analyzed thyroid tumor series expressed in a.u.f. (arbitrary units of fluorescence). Na: not available data.
Tumor ID	Sample type (Primary tumor: 1; Mtx/recidives from patients without availability of primary tissue material: 2; Mtx from patients with available primary tissue material: 3)	Histology (DTC: Differentiated TC; PDTC: Poorly differentiated TC; ATC: Anaplastic TC; BT: Benign Tumor)	Histological predominant component (ATC: anaplastic TC; PDTC: poorly-differentiated TC; PTC: papillary TC; FTC: follicular TC; FA: follicular adenoma)	Histological minor component (ATC: anaplastic TC; PDTC: poorly-differentiated TC; PTC: papillary TC)	Gender (Female:1; Male:2; na:not available)	Age at dx	Surgery type (Total thyroidectomy: 1; Total thyroidectomy and lymphodectomy: 2; Hemithyroidectomy: 3)	Treatment with Radioiodine (Unknown:0; Yes:1; No:2)	Dose of Radioiodine (mCi)	TNM Dx/Final	AJCC stage for DTC-8th Edition (Tuttle et al. 2017b) (*for ATC)	Prognostic class (Disease free: DF; persistant / progressive disease / ATC: PP)	Thyroid tumor origin (Primary tumor:1; Mtx:2)	Time from primary surgery (years)	Total follow-up (months)	Disease progression (No:0; Yes:1)	Time to progression (months)	Type of event (disease free:0, local:1, distant:2, exitus:3)	TERT prom mutation	TERT promoter/UTSS (No:0; Yes:1)	TERT UTSS meth average (%)	TERT global promoter meth. average (%)	TERT locus copy gain	TERT expression	TEL length (a.u.f.)
ID#60	1	DTC	FTC		1	45	1	1	100	T2NXM0/T0N0M0	I	DF	1	0	180	0	0	0	WT	0	5.46532	5.19231	na	no	19.961
ID#69	1	DTC	PTC		2	40.6786	2	1	150	T2N1bM0/T0N0M0	I	DF	1	0	108	0	0	0	WT	0	7.76333	3.6641	na	no	20.6737
ID#78	1	DTC	PTC		1	30.4396	1	1	100	T2NXM0/T0N0M0	I	DF	1	0	75.1648	0	0	0	WT	0	12.9687	7.75128	na	no	20.9062
ID#103	1	DTC	FTC		1	56.3626	1	1	100	T2NXM0/T0N0M0	I	DF	1	0	73.6154	0	0	0	WT	0	2.63949	6.82821	1	no	21.65
ID#77	1	DTC	PTC		2	19.728	2	1	150	T1bN1aM0/T0N0M0	I	DF	1	0	96	0	0	0	WT	0	0.444103	3.26169	na	no	23.4268
ID#99	1	DTC	FTC		2	50	1	1	125	T3N0M0/T0N0M0	I	DF	1	0	16	0	0	0	WT	0	15.2053	8.75897	0	no	23.7273
ID#71	1	DTC	PTC		1	23.8764	2	1	125	T2N1aM0/T0N0M0	I	DF	1	0	120	0	0	0	WT	0	6.88427	1.85385	na	no	23.7473
ID#105	1	BT	FA		1	38	3	2	0	Benign tumor	-	DF	1	0	0	-	-	-	WT	0	14.0643	11.859	0	no	23.8169
ID#68	1	DTC	PTC		1	66.772	2	1	150	T3N0M0/T0N0M0	II	DF	1	0	132	0	0	0	WT	0	5.15638	4.05897	na	no	24.2036
ID#49	1	DTC	PTC		1	54	1	1	120	T2N0M0/T0N0M0	I	DF	1	0	120	0	0	0	WT	0	4.17361	3.4641	na	yes	24.3287
ID#65	1	DTC	PTC		1	44	1	1	120	T2N0M0/T0N0M0	I	DF	1	0	84	0	0	0	WT	na	na	na	na	no	24.4699
ID#63	1	DTC	FTC		1	47	2	1	125	T2N0M0/T0N0M0	I	DF	1	0	96	0	0	0	WT	0	0.49495	10.9103	na	no	24.7647
ID#104	1	BT	FA		1	47.4643	3	2	0	Benign tumor	-	DF	1	0	21	-	-	-	WT	1	19.6031	13.0641	0	no	25.3161
ID#61	1	DTC	PTC		1	43	1	1	100	T2NXM0/T0N0M0	I	DF	1	0	108	0	0	0	WT	0	2.02585	1.83333	na	no	25.3502
ID#94	1	DTC	FTC		1	27	2	1	125	T3N0M0/T0N0M0	I	DF	1	0	41	0	0	0	WT	0	4.15247	2.61538	0	no	25.5145
ID#59	1	DTC	FTC		1	68	1	1	110	T3NXM0/T0N0M0	II	DF	1	0	180	0	0	0 (exitus: other than thy cancer)	WT	1	23.7963	8.52308	na	no	26.5043
ID#62	1	DTC	PTC- follicular variant		2	38	2	1	100	T3N0M0/T0N0M0	I	DF	1	0	108	0	0	0	WT	0	8.54312	6.79744	na	no	26.6541
ID#51	1	DTC	PTC		1	41	1	1	120	T2N0M0/T0N0M0	I	DF	1	0	120	0	0	0	WT	0	8.76309	3.05385	na	yes	26.6929
ID#76	1	DTC	PTC- follicular variant		1	75.1593	2	1	100	T3N0M0/T0N0M0	II	DF	1	0	84	0	0	0 (exitus: other than thy cancer)	WT	0	6.44656	3.9	na	no	26.9775
ID#72	1	DTC	PTC		1	32.5055	2	1	150	T1aN1bM0/T0N0M0	I	DF	1	0	120	0	0	0	WT	0	8.10482	4.61538	na	no	26.9911
ID#52	1	DTC	FTC		1	46.7582	1	1	100	T2NXM0/T0N0M0	I	DF	1	0	72.1319	0	0	0	WT	0	3.61883	1.8641	na	yes	27.0031
ID#58	1	DTC	FTC		1	34	1	1	100	T3NXM0/T0N0M0	I	DF	1	0	120	0	0	0	WT	0	3.66543	5.51282	na	no	27.437
ID#67	1	DTC	FTC		1	33.5687	1	1	100	T2NXM0/T0N0M0	I	DF	1	0	65.2418	0	0	0	WT	0	6.64	6.74872	na	no	27.5426
ID#56	1	DTC	PTC		na	67	2	1	120	T2N0M0/T0N0M0	I	DF	1	0	120	0	0	0	WT	0	7.9756	2.38462	na	no	27.8305
ID#75	1	DTC	FTC		2	21.4918	2	1	150	T3N1bM0/T0N0M0	I	DF	1	0	108	0	0	0	WT	0	6.47297	4.72564	na	no	28.6361
ID#74	1	DTC	FTC		1	55.544	1	1	80	T2NXM0/T0N0M0	I	DF	1	0	96	0	0	0	WT	0	4.25089	6.58462	na	no	31.0517
ID#102	1	DTC	PTC		2	56	1	1	120	T1N0M0/T0N0M0	I	DF	1	0	96	0	0	0	WT	0	2.4466	1.54103	0	no	31.9283
ID#57	1	DTC	PTC		1	48	1	1	125	T2N0M0/T0N0M0	I	DF	1	0	22	0	0	0	WT	na	na	na	na	no	31.9997
ID#53	1	DTC	PTC		1	36	2	1	na	T2N1M0/T0N0M0	I	DF	1	0	84	0	0	0	WT	0	5.99311	3.03846	na	yes	32.3437
ID#70	1	DTC	PTC- diffuse sclerosing variant		2	18.4148	2	1	150	T2N1bM0/T0N0M0	I	DF	1	0	132	0	0	0 (exitus: other than thy cancer)	WT	0	3.17752	2.0641	na	no	33.5472
ID#64	1	DTC	PTC		1	47	1	1	100	T1N0M0/T0N0M0	I	DF	1	0	24	0	0	0	WT	na	na	na	na	no	37.7661
ID#50	1	DTC	PTC- diffuse sclerosing variant		2	31.3187	2	1	150	T3N1bM0/T0N0M0	I	DF	1	0	120	0	0	0	WT	0	3.48	5.74615	na	yes	52.8211
ID#106	1	BT	FA		1	35.6429	3	2	0	Benign tumor	-	DF	1	0	55.6813	-	-	-	WT	0	6.48493	9.88974	0	no	na
ID#92	1	DTC	PTC		2	72	1	1	150	T3NXM0/T0N0M0	II	DF	1	0	60	0	0	0	C228T	0	8.61407	5.90256	na	no	na
ID#91	1	DTC	PTC- follicular variant		1	56	2	1	125	T3N0M0/T0N0M0	II	DF	1	0	60	0	0	0 (exitus: other than thy cancer)	C250T	0	12.5416	8.01282	na	no	na
ID#66	1	DTC	PTC		1	37.4753	1	1	100	T1bNXM0/T0N0M0	I	DF	1	0	64.3187	0	0	0	WT	0	5.61309	2.6	na	no	na
ID#55	1	DTC	PTC		2	69	2	1	100	T1N0M0/T0N0M0	I	DF	1	0	72	0	0	0	WT	1	17.2036	9.95128	na	yes	na
ID#98	1	DTC	PTC		1	32	2	1	150	T1N0M0/T0N0M0	I	DF	1	0	76	0	0	0	WT	0	12.7852	2.65897	0	no	na
ID#90	1	DTC	PTC		2	48	1	1	125	T3NXM0/T0N0M0	I	DF	1	0	84	0	0	0	WT	0	6.49351	14.3119	na	no	na
ID#83	1	DTC	PTC		2	34	1	1	150	T3NXM0/T0N0M0	I	DF	1	0	93	0	0	0	WT	0	5.61855	4.67949	na	no	na
ID#73	1	DTC	PTC		1	35.1593	2	1	150	T1bN1bM0/T0N0M0	I	DF	1	0	96	0	0	0	WT	0	3.52835	3.03333	na	no	na
ID#97	1	DTC	PTC		1	27	2	1	150	T1N1aM0/T0N0M0	I	DF	1	0	96	0	0	0	WT	1	30.46	5.98718	0	no	na
ID#95	1	DTC	FTC- oncocytic variant		1	65	1	1	150	T2NXM0/T0N0M0	I	DF	1	0	99	0	0	0	WT	0	13.1616	8.44615	0	no	na
ID#100	1	DTC	PTC- follicular variant		1	49	1	1	150	T2NXM0/T0N0M0	I	DF	1	0	99	0	0	0	WT	0	3.30324	3.94615	0	no	na
ID#101	1	DTC	PTC- follicular variant		1	76	1	1	150	T1NXM0/T0N0M0	I	DF	1	0	100	0	0	0	WT	0	3.52798	4.28718	0	no	na
ID#86	1	DTC	PTC		1	38	2	1	150	T1N1M0/T0N0M0	I	DF	1	0	100	0	0	0	WT	0	12.1279	11.8923	na	no	na
ID#81	1	DTC	FTC- oncocytic variant		1	43	1	1	150	T3NXM0/T0N0M0	I	DF	1	0	107	0	0	0	WT	0	4.76953	4.62308	na	no	na
ID#93	1	DTC	PTC- follicular variant		1	25	2	1	150	T1N0M0/T0N0M0	I	DF	1	0	116	0	0	0	WT	0	7.26629	2.68974	0	no	na
ID#89	1	DTC	PTC		1	57	1	0	na	T1NXM0/T0N0M0	I	DF	1	0	120	0	0	0	WT	0	8.58505	3.59487	na	no	na
ID#79	1	DTC	PTC		1	33	2	1	150	T1N1M0/T0N0M0	I	DF	1	0	120	0	0	0	WT	0	5.38436	2.69487	na	no	na
ID#82	1	DTC	PTC		1	37	1	0	na	T1NXM0/T0N0M0	I	DF	1	0	144	0	0	0	WT	1	25.2989	9.84103	na	no	na
ID#54	1	DTC	FTC- oncocytic variant		1	54	1	1	150	T2NXM0/T0N0M0	I	DF	1	0	144	0	0	0	WT	0	11.8823	12.7692	na	yes	na
ID#80	1	DTC	PTC		2	20	2	1	150	T3N1bM0/T0N0M0	I	DF	1	0	144	0	0	0	WT	0	12.12	7.92821	na	no	na
ID#96	1	DTC	PTC- follicular variant		1	54	-	1	150	T3N0M0/T0N0M0	I	DF	1	0	148	0	0	0	WT	0	6.63324	3.59487	0	no	na
ID#87	1	DTC	PTC		1	54	-	1	150	T3N0M0/T0N0M0	I	DF	1	0	148	0	0	0	WT	0	11.4568	3.93846	na	no	na
ID#85	1	DTC	PTC- diffuse sclerosing variant		1	57	2	1	150	T3N1M0/T0N0M0	II	DF	1	0	156	0	0	0	WT	0	14.7167	4.99231	na	no	na
ID#84	1	DTC	PTC- oncocytic variant		1	44	1	1	150	T1NXM0/T0N0M0	I	DF	1	0	168	0	0	0	WT	1	24.5992	6.30513	na	no	na
ID#88	1	DTC	PTC		1	42	2	1	100	T1N1M0/T0N0M0	I	DF	1	0	168	0	0	0	WT	0	13.6388	2.64872	na	no	na
ID#12	1	DTC	FTC		2	67	2	1	na	T1N1M1/Exitus	IV	PP	1	0	48	1	48	3	WT	1	35.3316	8.4	na	yes	17.4984
ID#30	1	ATC	ATC		2	60	na	0	na	T4N1M1/na	IVC*	PP	1	0	na	na	na	na	C228T	1	34.5384	39.8256	0	yes	18.2614
ID#22	1	DTC	PTC		2	57.0385	2	1	150	T2N1bM0/T2N1bM0	II	PP	1	0	26	1	10	1	C228T	0	5.82099	14.0615	0	no	19.6507
ID#31	1	ATC	ATC		2	73	na	0	na	T4N1M1/na	IVC*	PP	1	0	na	na	na	na	C228T	1	40.0445	40.5949	1	no	19.6981
ID#14	1	DTC/PDTC	FTC	PDTC	1	57.0495	2	2	0	T2N0M1/Exitus	IV	PP	1	0	6	1	6	3	C228T	na	na	na	0	no	19.8214
ID#24	1	DTC/PDTC	FTC	PDTC	2	65	na	0	na	T3N1M1/na	IV	PP	1	0	na	na	na	na	WT	1	49.2932	50.7282	1	yes	20.2039
ID#8	1	ATC	ATC		1	72	2	0	na	T4N1M1/Exitus	IVC*	PP	1	0	1	1	1	3	C228T	na	na	na	na	yes	21.0074
ID#21	1	DTC	PTC		1	62.3956	2	1	150	T4aN1aM0/T4aN1bM0	III	PP	1	0	96	1	84	1	C228T	1	31.9484	7.07436	na	no	21.3785
ID#18	1	DTC	PTC- tall cell variant		2	60.4533	2	1	150	T3N1bM1/Exitus	IV	PP	1	0	11	1	11	3	C228T	0	11.5441	5.69231	0	no	22.1641
ID#33	1	DTC	FTC		1	77	1	1	120	T3N0M0/T3N1M0 (exitus: other than thy cancer, 64 months after dx date)	II	PP	1	0	57	1	57	1	WT	1	11.8383	29.4256	na	yes	22.3
ID#23	1	ATC	ATC		1	82	na	0	na	TXNXM1/na	IVC*	PP	1	0	na	na	na	na	na	1	15.9435	18.2641	na	yes	22.578
ID#19	1	DTC	FTC		1	49	2	1	150	T3N0M1/Exitus	II	PP	1	0	36	1	36	3	C228T	1	39.2337	34.5667	0	no	22.6757
ID#28	1	ATC/DTC	ATC	PTC- follicular variant	1	82	na	0	na	TXNXM1/na	IVC*	PP	1	0	na	na	na	na	C250T	1	18.6091	21.5333	0	yes	22.971
ID#26	1	DTC/PDTC	PTC	PDTC	2	70	1	0	na	T3N0MX/na	na	PP	1	0	na	na	na	na	WT	1	27.4209	25.3026	1	yes	23.3209
ID#13	1	ATC	ATC		1	72	1	1	120	T3N0M0/T3N1bM0 /Exitus	IV*	PP	1	0	10	1	9	1 and 3	WT	1	25.32	12.1974	1	no	24.8471
ID#6	1	DTC	FTC		1	66	2	1	na	T3N1M1/Exitus	IV	PP	1	0	180	1	180	3	WT	1	31.476	9.10256	0	yes	28.0846
ID#25	1	ATC	ATC		1	68	na	0	na	T4N1M1/na	IVC*	PP	1	0	na	na	na	na	C228T	0	5.60955	1.67692	-1	yes	30.919
ID#10	1	ATC/DTC	ATC	PTC	2	74	2	1	150	T4N1M1/Exitus	IVC*	PP	1	0	8	1	8	3	C228T	1	16.8602	4.42308	na	yes	31.124
ID#29	1	ATC	ATC		1	65	na	0	na	T3N1MX/na	IV*	PP	1	0	na	na	na	na	WT	1	18.1024	6.86923	0	yes	32.0117
ID#27	1	ATC	ATC		1	75	na	2	0	T4N1M1/na	IVC*	PP	1	0	na	na	na	na	WT	1	10.7802	17.7718	0	yes	33.214
ID#32	1	ATC	ATC		1	75	1	1	120	T2N0MX/na	IV*	PP	1	0	na	na	na	na	WT	0	14.3735	13.7051	1	no	53.6975
ID#17	1	DTC	PTC		1	60	1	0	na	T3NXM1/Exitus	IV	PP	1	0	48	1	48	3	C228T	0	6.69345	7.82564	na	no	na
ID#2	1	DTC	PTC		1	40	1	1	150	T3NXM1/T3NXM1	II	PP	1	0	87	0	0	0	WT	1	16.084	4.57436	na	no	na
ID#3	1	DTC	PTC		1	39	2	1	100	T1bN0M1/T1bN0M1	II	PP	1	0	29	0	0	0	WT	0	11.4131	6.84103	na	no	na
ID#16	1	DTC	FTC- oncocytic variant		1	51	2	1	150	T1N1bM1/Exitus	II	PP	1	0	185	1	185	3	WT	0	10.0752	2.8641	na	no	na
ID#20	1	DTC	PTC		1	24.9808	2	1	125	T2N1aM0/T2N1aM0/T0N0M0	I	PP	1	0	61.8462	1	15	1	WT	0	6.58	4.84359	na	no	na
ID#1	1	DTC	PTC		1	22	2	1	100	T2N1aM1/T2N1aM1	II	PP	1	0	14	0	0	0	WT	1	16.2318	9.5	na	yes	na
ID#9	1	DTC/ATC	PTC	ATC	1	78	2	1	150	T2N1bM1/T2N1bM1/Exitus	IV	PP	1	0	82	1	48	2	C228T	1	18.88	9.00513	0	yes	na
ID#11	1	ATC	ATC		2	57	2	1	130	T2N1M1/Exitus	IVC*	PP	1	0	96	1	96	3	na	na	na	na	na	yes	na
ID#34	1	DTC	PTC- tall cell variant	PTC- oncocytic variant	1	44	2	1	100	T3N1bM0/Undetermined: biochemical incomplete response	I	PP	1	0	72	1	72	-	WT	0	9.2571	5.1359	na	no	na
ID#7	1	DTC/ATC	PTC- tall cell variant	ATC	1	74	2	1	150	T3N1bM1/Exitus	IV	PP	1	0	5	1	5	3	C228T	na	na	na	na	yes	na
ID#5	1	DTC/PDTC	PTC- follicular variant	PDTC	1	43	2	1	150	T3N1bM1/Exitus	II	PP	1	0	23	1	23	3	C250T	0	15.2896	3.87436	na	yes	na
ID#4	1	DTC	PTC- diffuse sclerosing variant		2	30	2	1	150	T3N1M1/T3N1M1	II	PP	1	0	79	0	0	0	WT	na	na	na	0	no	na
ID#15	1	DTC	FTC		2	63	2	1	150	T4N1M1/Exitus	IV	PP	1	0	24	1	24	3	WT	0	11.9576	9.82821	na	no	na
ID#37	2	DTC	PTC		2	48	2	1	150	met of TXN1bMX	na	PP	2	14	-	-	-	-	C228T	0	12.8083	6.6641	na	yes	19.3636
ID#39	2	DTC	PTC		2	48	2	1	150	met of TXN1bMX	na	PP	2	14	-	-	-	-	C228T	0	13.7738	2.96154	na	no	22
ID#36	2	DTC	PTC		2	68	-	1	100	met of T1N1M1	IV	PP	2	4	-	-	-	-	WT	1	18.899	14.0974	na	yes	na
ID#38	2	DTC	PTC		1	21	-	1	na	met of T3N1bM1	II	PP	2	3	-	-	-	-	WT	0	9.54662	3.4359	na	yes	na
ID#40	2	DTC/ATC	PTC		1	40	-	1	na	met of TXN1M1/Exitus	II	PP	2	21	-	-	-	-	WT	0	5.15593	4.66923	na	no	na
ID#35	2	DTC/ATC	PTC		1	40	-	1	na	rec of TXN1M1/Exitus	II	PP	2	8	-	-	-	-	WT	0	8.41747	6.51795	na	yes	na
ID#47	3	DTC	PTC		1	22	-	-	-	met of ID#1	-	PP	2	0	-	-	-	-	WT	0	14.1558	4.20513	na	no	na
ID#43	3	DTC	FTC- oncocytic variant		1	51	-	-	-	met of ID#16	-	PP	2	8	-	-	-	-	C228T	na	na	na	na	yes	na
ID#41	3	DTC	PTC		1	40	-	-	-	met of ID#2	-	PP	2	0	-	-	-	-	WT	0	11.4268	10.1641	na	yes	na
ID#48	3	DTC	PTC- tall cell variant	PTC- oncocytic variant	1	44	-	-	-	met of ID#34	-	PP	2	0	-	-	-	-	WT	1	11.3971	18.9462	na	yes	na
ID#46	3	DTC	PTC- diffuse sclerosing variant		2	30	-	-	-	met of ID#4	-	PP	2	0	-	-	-	-	WT	0	4.51613	9.15128	na	no	na
ID#44	3	DTC/ATC	PTC- tall cell variant	ATC	1	74	-	-	-	met of ID#7	-	PP	2	0	-	-	-	-	C228T	0	3.75	13	na	yes	na
ID#42	3	DTC/ATC	PTC	ATC	1	78	-	-	-	met of ID#9	-	PP	2	4	-	-	-	-	C228T	1	6.10161	63	na	yes	na
ID#45	3	DTC	FTC- oncocytic variant		1	51	-	-	-	rec of ID#16	-	PP	2	7	-	-	-	-	C228T	0	5.2	2.5	na	yes	na
