# Supplementary material for: Comprehensive molecular analysis of immortalization hallmarks in thyroid cancer reveals new prognostic markers
Source: Clin Transl Med. 2022 Aug 18;12(8):e1001. doi: 10.1002/ctm2.1001 (PMC9386325; doi:10.1002/ctm2.1001)
Supplement: Supplementary file 3 — Supporting Information [file CTM2-12-e1001-s003.xlsx]

## Sheet: Supplementary Methods Table 1
Supplementary methods table 1. Log2CPMs (log2 counts per million) normalized gene expression matrix of 26 genes involved in telomere maintenance (rows) for the 106 tumor series (columns). Tumor/gene expression cells of TERT probes with more than 3 normalized reads are colored in pink. The TERT_AVG row corresponds to the mean expression values of the 4 TERT probes for each tumor. Tumor cells with …
		Tumor class	PP	PP	PP	PP	PP	PP	PP	PP	PP	PP	PP	PP	PP	PP	PP	PP	PP	PP	PP	PP	PP	PP	PP	PP	PP	PP	PP	PP	PP	PP	PP	PP	PP	PP	PP	PP	PP	PP	PP	PP	PP	PP	PP	PP	PP	PP	PP
Gene name	Illumina Probe ID	Transcript IDs	ID#28	ID#30	ID#24	ID#31	ID#25	ID#12	ID#6	ID#19	ID#27	ID#11	ID#23	ID#13	ID#29	ID#32	ID#26	ID#8	ID#33	ID#10	ID#37	ID#39	ID#20	ID#14	ID#22	ID#18	ID#21	ID#15	ID#2	ID#41	ID#4	ID#46	ID#3	ID#38	ID#7	ID#44	ID#9	ID#42	ID#40	ID#35	ID#5	ID#16	ID#43	ID#45	ID#36	ID#1	ID#47	ID#34	ID#48
TERT_AVG (at least 1 probe > 3 normalized reads)	-	-	2.56	2.25	4.02	1.86	3.41	2.25	4.56	1.86	2.605	2.44	4.23	1.86	2.25	1.86	3.38	3.12	6.24	2.65	2.25	1.86	1.86	1.86	1.86	1.86	1.86	1.25	1.26	1.65	1.86	1.26	1.25	2.23	3.65	3.38	3.02	4.61	1.26	10.7	5.14	1.25	4.54	3.31	5.93	3.2	1.26	1.25	2.9
TERT	6839854	NM_001193376, NM_198253	1.66	1.66	1.66	1.66	1.65	1.66	1.66	1.66	1.655	1.65	1.66	1.66	1.66	1.66	1.65	1.66	1.66	1.66	1.66	1.66	1.66	1.66	1.65	1.66	1.66	1.46	1.46	3.04	1.66	1.46	1.46	1.46	1.46	1.46	1.66	1.46	1.46	6.21	3.04	1.46	1.46	1.46	1.46	1.46	1.46	1.46	1.46
TERT	6839866	NM_001193376, NM_198253	1.83	1.83	5	1.83	3.42	1.83	6.36	1.83	2.625	1.83	5.29	1.83	1.83	1.83	3.42	5.29	9.22	3.42	1.83	1.83	1.83	1.83	1.83	1.83	1.83	1.28	1.28	1.28	1.83	1.28	1.28	2.87	5.19	1.28	1.83	5.19	1.28	12.62	4.98	1.28	1.28	9.51	7.62	1.28	1.28	1.28	1.28
TERT	6839858	NM_001193376, NM_198253	2.27	2.27	2.27	2.27	2.27	2.27	2.27	2.27	2.27	2.27	2.27	2.27	2.27	2.27	2.27	2.28	2.27	2.27	2.27	2.27	2.27	2.27	2.27	2.28	2.27	0.84	0.84	0.84	2.27	0.84	0.84	3.16	4.93	5.88	2.27	6.12	0.84	11.78	6.45	0.84	7.35	0.84	8.96	4.54	0.84	0.84	5.09
TERT	6839864	NM_001193376, NM_198253	4.48	3.25	7.16	1.67	6.31	3.25	7.94	1.67	3.865	3.99	7.69	1.67	3.25	1.67	6.19	3.26	11.82	3.25	3.25	1.67	1.67	1.67	1.67	1.67	1.67	1.44	1.44	1.44	1.67	1.44	1.44	1.45	3.03	4.9	6.31	5.69	1.44	12.18	6.09	1.44	8.07	1.44	5.69	5.53	1.44	1.44	3.77
TERC (median + IQR ≥13.85)	6973897	NR_001566	12.11	14.22	13.77	12.02	11.54	13.58	12.62	13.88	12.26	12.48	17.66	15.62	14.82	13.3	11.35	15.1	13.1	12.09	11.93	13.06	13.37	12.59	13.26	13.6	13.01	15.68	11.65	11.8	15.46	11.58	10.62	11.4	12.12	13.26	11.85	12.16	12.22	13.22	12.51	14.35	13.91	14.91	12.77	11.37	12.68	12.54	12.03
TCAB1 (median + IQR ≥ 7.31)	6778695	NM_001143990, NM_001143992, NM_001143991, NM_018081	6.62	7.49	7.47	8.55	6.32	4.41	6.49	5.8	5.36	6.17	5.95	7.33	6.96	5.3	5.23	6.21	7.1	6.04	5.38	6.56	6.17	5.44	5.63	5.85	5.51	7.62	7.34	8.52	6.28	8.52	7.34	8.52	7.49	7.85	4.66	8.45	3.09	3.09	8.65	3.09	3.09	10.17	3.09	8.22	7.62	3.09	6.55
DKC1 (median + IQR ≥ 8.95)	6753659	NM_001363, NM_001142463	7.88	9.21	9.63	8.33	8.36	8.01	7.33	7.31	8.21	7.38	8.35	8.86	9.49	8.42	9.06	5.83	8.89	7.64	8.45	7.82	8.19	8.53	8.13	8.25	7.94	7.48	9.37	9.49	6.43	9.63	9.82	9.96	8.39	7.48	7.73	9.6	10.03	9.06	10.05	9.87	7.88	8.33	9.63	10.58	8.12	9.65	9.34
NAT10 (median + IQR ≥ 10.96)	6597560	NM_001144030, NM_024662	10.28	11.76	13.64	10.75	10.13	9.21	10.17	9.99	10.66	9.75	10.78	9.97	10.25	10.2	10.24	9.88	11.64	9.93	10.48	10.59	10.47	10.13	10.25	10.21	10.26	11.08	10.25	10.37	9.34	9.91	9.56	11.49	10.94	10.87	10.14	10.95	11.5	11.54	11.55	11.51	11.27	11.23	10.44	11.4	11.04	4.91	11.78
TINF2 (Q3 + (IQR*1.5) ≥ 7.94	6851081	NM_001099274, NM_012461	6.07	6.76	7.95	5.32	6.26	6.24	6.25	6.68	5.205	5.89	5.19	6.67	6.9	7.51	7.06	5.93	7.34	6.72	6.6	6.77	7.51	6.33	6.24	6.69	6.54	5.21	8.67	8.02	7.39	5.21	6.8	5.21	9.12	8.38	6.18	11.32	5.21	5.21	10.99	5.21	5.21	6.8	5.21	9.74	5.21	5.21	5.21
POT1 (Q1 - (IQR*1.5) ≤ 4.94	6637795	NM_001042594, NM_015450, NR_003103, NR_003102, NR_003104	6.15	7.24	8.28	7.74	5.75	6.26	6.37	6.93	8.3	6.79	6.03	5.42	7.92	8.38	6.93	4.97	7.88	7.92	6.55	6.03	7.39	6.72	6.64	6.79	5.76	5.85	8.92	8.02	1.51	7.8	8.17	8.57	7.63	6.96	7.06	8.14	1.61	8.94	9.37	8.66	9.82	1.61	8.9	10.36	6.56	1.6	8.52
TNKS	6619494	NM_003747	9.33	8.64	10.4	8.16	9.41	10.81	10.9	11.62	10.04	9.82	9.33	9.72	9.88	10.86	10.34	10.02	11.05	9.62	9.69	9.7	9.61	10	9.71	9.95	9.48	8.65	9.77	9.47	10.66	10.62	9.83	10.52	9.81	10.47	9.89	9.97	9.81	9.55	10.23	9.93	8.45	9.68	9.71	10.38	10.15	10.6	10.5
YLPM1	6792032	NM_019589	8.97	8	10	8.62	8.64	10.06	9.45	9.72	9.64	9.17	8.6	9.98	10.03	10.16	10.71	7.83	10.31	9.45	8.85	8.09	8.58	9.02	8.56	9.13	8.54	7.14	10.74	10.9	7.71	10.74	10.39	11.9	9.97	9.96	10.03	10.52	9.23	10.91	11.09	9.93	8.51	9.64	10.39	11.2	10.22	11.39	10.43
ACD	6793542	NM_022914, NM_001082487, NM_001082486	7.83	7.25	7.45	7.5	8.06	6.65	7.83	7.97	8.76	7.71	9.16	9.04	9.35	6.65	7.9	8.12	8.42	8.87	7.59	7.86	7.41	8.03	7.75	5.92	7.41	9.79	9.42	9.48	4.69	9.39	8.43	9.9	10.02	9.92	7.3	8.77	10.36	7.57	9.92	9.3	1.59	1.59	1.59	9.42	10.27	5.29	8.9
ATRX	6748215	NM_000489, NM_138270	9.44	9.57	10.27	8.72	8.41	10.15	10.12	10.57	11.325	10.28	9.47	11.01	11.82	8.5	11.63	8.69	12.31	10.25	9.42	9.31	9.68	9.64	9.89	9.53	8.58	7.14	10.52	10.67	11.15	10.35	11	11.24	9.32	8.37	10.32	11	9.06	10.86	11.88	9.77	10.41	10.61	10.79	11.82	8.61	9.04	9.61
DAXX	6675987	NM_001141969, NM_001141970_4, NM_001254717_3, NM_001350_4	8.24	8.87	9.79	9.27	8.43	7.69	8.44	8.27	8.51	8.85	7.15	6.7	6.43	9.54	9	8.63	9.57	8.55	8.51	8.21	8.28	8.39	7.73	7.99	8.03	5.43	11.91	11.55	8.19	11.17	11.29	11.91	9.91	9.13	8.56	11.04	6.17	3.84	12.39	10.25	3.84	3.84	11.74	12.59	11.02	8.09	11.47
FBXO4	6693854	NM_012176, NM_033484	6.51	5.32	6.51	5.14	4.8	5.03	4.37	5.95	7.63	5.71	6.3	6.76	8.71	6.35	6.34	5.14	8.61	6.94	6.72	7.9	7.05	6.62	5.89	6.99	5.95	8.51	9.31	9.21	1.86	8.76	9.24	2.83	6.92	7.88	7.05	8.04	4.42	2.83	9.37	2.83	2.83	2.83	10.79	9.17	2.83	8.39	8.33
GAR1	6720083	NM_032993, NM_018983	8.78	10.93	9.87	8.95	9.39	8.95	8.27	8.03	9.2	8.71	9.5	8.78	9.3	8.41	9.13	7.92	9.57	8.87	8.78	9.27	9.09	8.8	9	8.85	9.16	8.42	8.26	9.25	8.36	8.62	8.84	9.96	9.29	9.15	7.88	9.44	8.64	8.93	9.4	9.86	8.5	1.39	9.97	9.86	8.62	9.58	7.83
MCRS1	6681016	NM_001012300, NM_006337	7.15	5.87	7.82	6.77	6.76	7.92	6.52	8.42	7.175	6.23	6.24	6.97	7.71	7.92	7.46	5.39	8.85	7.59	7.59	6.77	7.15	7.46	7.71	6.53	6.97	7.94	8.13	8.58	9.51	8.18	8.25	9.59	7.91	7.95	7.31	8.3	9.29	8.41	8.69	9.47	7.04	7.56	7.71	8.72	8.82	8.58	6.92
MKRN1	6711522	NM_013446, NM_001145125	9.94	10.01	11.08	9.97	8.88	9.64	10.02	9.38	10.56	10.82	8.02	10.09	11	10.86	10.8	9.42	10.95	9.73	10.7	10.44	10.87	10.47	10.02	10.42	9.88	9.44	10.77	11.18	9.95	11.23	10.18	10.76	10.24	10.54	10.21	10.51	11.94	11.18	10.83	11.85	10.95	10.58	11.43	10.8	10.41	11.26	10.22
NFX1	6823947; 6823955	NM_147134, NM_147133, NM_002504; NM_147134	9.62	9.78	10.905	9.055	8.99	10.5	10.19	10.42	10.3975	9.92	10.215	9.665	10.325	10.52	10.725	9.48	10.7	9.595	9.72	9.765	9.72	9.88	9.91	9.505	9.585	7.875	10.635	10.51	9.93	10.34	10.515	10.92	9.82	9.735	10.205	10.77	10.035	10.485	11.23	10.1	9.1	7.63	10.345	11.53	9.735	9.97	10.37
NHP2	6751073	NM_017838, NM_001034833	12.13	13.19	13.43	13.67	12.04	12.04	11.25	11.39	11.745	11.74	12.29	12.77	12.49	11.93	12.47	11.3	12.77	11.74	12.33	12.64	12.36	12.41	12.66	12.19	12.54	11.49	12.28	12.01	11.24	12.02	11.77	12.37	11.69	11.96	11.56	12.77	11.17	12.5	12.69	12.68	12.55	12.57	12.51	12.5	11.98	11.92	12.09
NOP10	6767620	NM_018648	10.96	12.3	12.99	11.14	11.38	11.41	10.23	10.41	11.765	10.98	12.43	11.52	12.97	11.61	12.07	11.15	12.25	11.11	11.29	11.43	12.35	11.53	11.48	11.15	11.01	10.24	11.55	11.51	10.33	11.38	12.57	12.26	11.89	11.47	11.04	11.96	11.96	12.14	12.55	11.06	11.32	11.76	12.73	12.83	11.5	12	12.46
RLIM	6826543	NM_183353, NM_016120	10.23	11.26	11.52	11.75	10.92	11.7	11.13	11.44	11.35	11.16	11.74	11.39	11.67	11.31	11.76	11.33	11.81	11.06	10.47	10.34	10.65	10.82	10.33	11.09	10.03	10.71	10.44	10.8	11.1	10.75	10.28	11	10.83	10.99	10.95	10.87	11.31	11.17	11.32	11.63	10.58	10.92	10.81	11.02	11.01	11.38	11.35
SMG5	6757061	NM_015327	8.28	8.49	9.44	7.39	7.38	8.04	6.16	7.39	8.65	8.28	7.75	7.39	4.58	8.97	8.66	6.9	9.1	7.75	8.97	8.48	8.83	8.04	8.97	8.28	9.1	6.75	7.71	8.28	4.58	7.52	7.77	8.46	7.69	7.86	8.67	8.45	8.48	8.76	8.49	4.8	7.8	8.08	6.51	8.64	7.72	7.81	8.14
SMG6	6823668	NM_017575, NM_001170957	9.71	10.4	11.36	9.39	9.62	10.13	11.11	11.52	11.195	10.51	10.11	11.41	9.84	11.83	11.06	10.05	11.56	9.99	10.33	10.06	9.17	10.32	9.95	9.86	10.54	8.03	10.67	10.38	10.37	10.18	9.96	11.25	9.29	8.82	10.71	9.66	11.38	10.47	10.92	10.45	9.83	10.6	10.29	11.19	9.93	10.15	9.94
TEP1	6706533	NM_007110	8.96	8.47	10.27	9.11	8.35	8.35	8.96	9.76	10.255	8.22	9.56	8.78	8.35	10.06	7.73	8.78	8.69	8.78	8.35	7.53	8.35	8.35	7.29	8.87	9.04	8.78	7.99	8.55	10.88	8.52	7.88	9.64	8.73	9.05	9.85	8.88	10.01	9.23	9.46	8.57	9.45	8.68	6.96	9.98	9.52	9.53	9.33
TERF1	6609887	NM_003218, NM_017489	10.19	11.44	11.42	9.67	9.76	10.65	10.12	10.69	10.275	10.28	9.87	9.88	9.16	11.1	10.75	10.64	11.29	10.4	10.26	9.87	9.84	9.7	9.49	9.9	9.02	11.02	10.48	10.96	11.27	10.02	10.26	11.04	10.51	10.41	10.13	10.5	9.57	10.64	11.47	10.59	8.69	10.2	9.49	11.32	11.4	11.59	10.64
TERF2	6670725	NM_005652	8.5	9.18	9.56	8.35	7.86	9.46	8.81	8.76	8.945	8.64	8.12	9.18	8.63	8.91	9.83	8.58	9.9	9.38	9.13	9.38	9.44	8.47	8.87	7.94	8.78	6.74	11.04	10.86	9.44	10.93	10.75	11.01	9.93	8.66	9.32	11.27	10.34	10.3	11.99	10.76	10.8	9.77	10.31	11.64	9.33	10.17	11.39
TERF2IP	6730675	NM_018975	10.91	10.16	10.56	10.33	10.12	11.64	11.34	11.22	11.965	10.82	10.62	11.01	10.95	9.55	11.77	11.02	12.34	11.18	10.75	10.67	10.97	11.18	10.39	10.06	10.19	10.4	11.85	12.01	11.71	11.73	11.85	12.69	11.66	11.76	11.09	11.93	12.85	12	12.37	11.77	10.82	10.43	10.77	12.17	12.07	11.65	11.7
[truncated: 61 more columns]
